# Supplementary material for: Factors Influencing Concordance of PD-L1 Expression between Biopsies and Cytological Specimens in Non-Small Cell Lung Cancer
Source: Diagnostics (Basel). 2021 Oct 18;11(10):1927. doi: 10.3390/diagnostics11101927 (PMC8534501; doi:10.3390/diagnostics11101927)
Supplement: Supplementary file 1 [file diagnostics-11-01927-s001.zip]

Archive with 2 entries (2 files):
- diagnostics-1406086-supplementary/Supplementary Table S1_Diagnostics_2021.xlsx
- diagnostics-1406086-supplementary/Supplementary Table S2_Diagnostics_2021.xlsx
