# Supplementary material for: Factors Influencing Concordance of PD-L1 Expression between Biopsies and Cytological Specimens in Non-Small Cell Lung Cancer
Source: Diagnostics (Basel). 2021 Oct 18;11(10):1927. doi: 10.3390/diagnostics11101927 (PMC8534501; doi:10.3390/diagnostics11101927)
Supplement: Supplementary file 1 [file diagnostics-11-01927-s001.zip › diagnostics-1406086-supplementary/Supplementary Table S1_Diagnostics_2021.xlsx]

## Sheet: Supplementary table 1
	Supplementary Table S1. Relationship between PD-L1 expression and patient and sample characteristics in histological and cytological specimens, respectively.
	Characteristics	All patients	Histological specimens																All patients	Cytological specimens
			1% Cutoff				5% Cutoff				10% Cutoff				50% Cutoff					1% Cutoff				5% Cutoff				10% Cutoff				50% Cutoff
			Negatives <1%	Positives ≥1%	P-value		Negatives <5%	Positives ≥5%	P-value		Negatives <10%	Positives ≥10%	P-value		Negatives <50%	Positives ≥50%	P-value			Negatives <1%	Positives ≥1%	P-value		Negatives <5%	Positives ≥5%	P-value		Negatives <10%	Positives ≥10%	P-value		Negatives <50%	Positives ≥50%	P-value
	Median age at diagnosis, years (range)	70 (36 ─ 87)	73 (36 ─ 84)	69 (48 ─ 87)	0.491		73 (36 ─ 84)	69 (48 ─ 87)	0.203		72 (36 ─ 84)	70 (48 ─ 87)	0.882		71 (36 ─ 84)	70 (48 ─ 87)	0.848			73 (53 ─ 84)	70 (36 ─ 87)	0.305		73 (48 ─ 84)	69 (36 ─ 87)	0.305		71 (36 ─ 84)	69 (56 ─ 87)	0.749		70 (36 ─ 84)	69 (59 ─ 87)	0.816
	Sex, n (%)				0.681				0.311				0.062				0.814					0.685				0.838				1.000				0.820
	Male	60/100	25/60 (42)	35/60 (58)			31/60 (52)	29/60 (48)			32/60 (53)	28/60 (47)			44/60 (73)	16/60 (27)				27/60 (45)	33/60 (55)			32/60 (53)	28/60 (47)			37/60 (62)	23/60 (38)			43/60 (72)	17/60 (28)
	Female	40/100	19/40 (48)	21/40 (53)			25/40 (63)	15/40 (38)			29/40 (73)	11/40 (28)			31/40 (78)	9/40 (23)				20/40 (50)	20/40 (50)			23/40 (58)	17/40 (43)			25/40 (63)	15/40 (38)			30/40 (75)	10/40 (25)
	Histological subtype, n (%)				0.210				0.288				0.668				0.142					0.012				0.090				0.128				0.158
	Adenocarcinoma	66/100	26/66 (39)	40/66 (61)			34/66 (52)	32/66 (49)			39/66 (59)	27/66 (41)			46/66 (70)	20/66 (30)				25/66 (38)	41/66 (62)			32/66 (49)	34/66 (52)			37/66 (56)	29/66 (44)			45/66 (68)	21/66 (32)
	Squamous cell carcinoma	34/100	18/34 (53)	16/34 (47)			22/34 (65)	12/34 (35)			22/34 (65)	12/34 (35)			29/34 (85)	5/34 (15)				22/34 (65)	12/34 (35)			23/34 (68)	11/34 (32)			25/34 (74)	9/34 (27)			28/34 (82)	6/34 (18)
	Type of biopsy, n (%)				0.803				0.618				0.612				0.774
	Bronchial biopsy	80/100	36/80 (45)	44/80 (55)			46/80 (58)	34/80 (43)			50/80 (63)	30/80 (38)			59/80 (74)	21/80 (26)
	Transthoracic core biopsy	20/100	8/20 (40)	12/20 (60)			10/20 (50)	10/20 (50)			11/20 (55)	9/20 (45)			16/20 (80)	4/20 (20)
	Type of cytological specimen, n (%)																					0.255				0.406				0.282				0.712
	Pleural fluid																		19/100	9/19 (47)	10/19 (53)			12/19 (63)	7/19 (37)			14/19 (74)	5/19 (26)			15/19 (79)	4/19 (21)
	Bronchial brush																		17/100	11/17 (65)	6/17 (35)			11/17 (65)	6/17 (35)			12/17 (71)	5/17 (29)			13/17 (77)	4/17 (24)
	Bronchoalveolar lavages																		64/100	27/64 (42)	37/64 (58)			32/64 (50)	32/64 (50)			36/64 (56)	28/64 (44)			45/64 (70)	19/64 (30)
	Cell content, n (%)				0.086				0.045				0.135				0.065					0.898				0.817				0.946				0.807
	100 - 300	44/100	17/44 (39)	27/44 (61)			20/44 (45)	24/44 (55)			23/44 (52)	21/44 (48)			33/44 (75)	11/44 (25)			47/100 (47)	24/47 (51)	23/47 (49)			28/47 (60)	19/47 (40)			30/47 (64)	17/47 (36)			36/47 (77)	11/47 (23)
	> 300 - 500	18/100	6/18 (33)	12/18 (67)			11/18 (61)	7/18 (39)			11/18 (61)	7/18 (39)			11/18 (61)	7/18 (39)			23/100 (23)	10/23 (43)	13/23 (57)			12/23 (52)	11/23 (48)			14/23 (61)	9/23 (39)			16/23 (70)	7/23 (30)
	> 500 - 1000	23/100	10/23 (43)	13/23 (57)			12/23 (52)	11/23 (48)			14/23 (61)	9/23 (39)			16/23 (70)	7/23 (30)			9/100 (9)	4/9 (44)	5/9 (56)			5/9 (56)	4/9 (44)			6/9 (67)	3/9 (33)			7/9 (78)	2/9 (22)
	> 1000	15/100	11/15 (73)	4/15 (27)			13/15 (87)	2/15 (13)			13/15 (87)	2/15 (13)			15/15 (100)	0/100 (0)			21/100 (21)	9/21 (43)	12/21 (57)			10/21 (48)	11/21 (52)			12/21 (57)	9/21 (43)			14/21 (67)	7/21 (33)
	Total, n	100	44	56			56	44			61	39			75	25			100	47	53			55	45			62	38			73	27
