# Supplementary material for: Factors Influencing Concordance of PD-L1 Expression between Biopsies and Cytological Specimens in Non-Small Cell Lung Cancer
Source: Diagnostics (Basel). 2021 Oct 18;11(10):1927. doi: 10.3390/diagnostics11101927 (PMC8534501; doi:10.3390/diagnostics11101927)
Supplement: Supplementary file 1 [file diagnostics-11-01927-s001.zip › diagnostics-1406086-supplementary/Supplementary Table S2_Diagnostics_2021.xlsx]

## Sheet: Supplementary Table S2
	Supplementary Table S2. Detailed description of demographics and clinical and pathological characteristics for all included patients.
	Serial Nummer	Histological Type	PD-L1 Expression*			Cell Content**			Sampling Locality/Type of Specimen		Sex	Age at diagnosis years	Specimens were included in previous study		Specimens were obtained prior any oncologic treatment
			Histology Biopsies	Cytology Cell Blocks		Histology Biopsies	Cytology Cell Blocks		Histology Biopsies	Cytology Cell Blocks					Histology Biopsies	Cytology Cell Blocks
	1	Adenocarcinoma	˂ 1%	˂ 1%		> 500 ─ 1000	> 1000		Transthoracic core biopsy	Pleural fluid	F	70	Yes		Yes	Yes
	2	Adenocarcinoma	˂ 1%	˂ 1%		100 ─ 300	> 1000		Bronchial biopsy	Pleural fluid	M	68	Yes		Yes	No
	3	Adenocarcinoma	˂ 1%	˂ 1%		100 ─ 300	> 300 ─ 500		Transthoracic core biopsy	Pleural fluid	M	84	Yes		Yes	Yes
	4	Adenocarcinoma	˂ 1%	˂ 1%		100 ─ 300	> 300 ─ 500		Bronchial biopsy	Pleural fluid	F	81	Yes		Yes	Yes
	5	Adenocarcinoma	˂ 1%	˂ 1%		100 ─ 300	> 1000		Bronchial biopsy	Pleural fluid	M	77	Yes		Yes	Yes
	6	Adenocarcinoma	< 1%	< 1%		100 ─ 300	> 1000		Transthoracic core biopsy	Pleural fluid	M	66	Yes		Yes	Yes
	7	Adenocarcinoma	< 1%	< 1%		> 500 ─ 1000	> 500 ─ 1000		Bronchial biopsy	Pleural fluid	M	81	No		Yes	Yes
	8	Adenocarcinoma	˂ 1%	1 ─ 4%		> 500 ─ 1000	> 500 ─ 1000		Transthoracic core biopsy	Pleural fluid	M	74	Yes		Yes	Yes
	9	Adenocarcinoma	˂ 1%	5 ─ 9%		> 1000	> 300 ─ 500		Transthoracic core biopsy	Pleural fluid	M	36	Yes		Yes	Yes
	10	Adenocarcinoma	˂ 1%	10 ─ 49%		100 ─ 300	> 1000		Bronchial biopsy	Pleural fluid	F	70	Yes		Yes	Yes
	11	Adenocarcinoma	1 ─ 4%	˂ 1%		> 300 ─ 500	100 ─ 300		Transthoracic core biopsy	Pleural fluid	F	81	Yes		Yes	Yes
	12	Adenocarcinoma	1 ─ 4%	˂ 1%		> 1000	100 ─ 300		Bronchial biopsy	Pleural fluid	F	67	Yes		Yes	Yes
	13	Adenocarcinoma	1 ─ 4%	≥ 50%		100 ─ 300	> 1000		Transthoracic core biopsy	Pleural fluid	F	73	Yes		No	No
	14	Adenocarcinoma	5 ─ 9%	5 ─ 9%		100 ─ 300	> 1000		Bronchial biopsy	Pleural fluid	M	60	Yes		Yes	Yes
	15	Adenocarcinoma	5 ─ 9%	≥ 50%		> 500 ─ 1000	100 ─ 300		Transthoracic core biopsy	Pleural fluid	F	67	Yes		Yes	Yes
	16	Adenocarcinoma	5 ─ 9%	≥ 50%		100 ─ 300	> 300 ─ 500		Bronchial biopsy	Pleural fluid	F	64	Yes		Yes	Yes
	17	Adenocarcinoma	10 ─ 49%	≥ 50%		100 ─ 300	> 1000		Bronchial biopsy	Pleural fluid	M	68	No		Yes	Yes
	18	Adenocarcinoma	≥ 50%	1 ─ 4%		> 500 ─ 1000	> 300 ─ 500		Bronchial biopsy	Pleural fluid	F	82	Yes		Yes	Yes
	19	Adenocarcinoma	≥ 50%	1 ─ 4%		> 300 ─ 500	> 1000		Transthoracic core biopsy	Pleural fluid	M	70	Yes		No	Yes
	20	Squamous cell carcinoma	< 1%	< 1%		100 ─ 300	100 ─ 300		Bronchial biopsy	Bronchial brush	M	72	Yes		Yes	Yes
	21	Adenocarcinoma	< 1%	< 1%		100 ─ 300	> 300 ─ 500		Bronchial biopsy	Bronchial brush	F	79	Yes		Yes	Yes
	22	Adenocarcinoma	< 1%	< 1%		> 1000	100 ─ 300		Transthoracic core biopsy	Bronchial brush	M	76	Yes		Yes	Yes
	23	Squamous cell carcinoma	˂ 1%	< 1%		> 500 ─ 1000	100 ─ 300		Bronchial biopsy	Bronchial brush	M	81	Yes		Yes	Yes
	24	Squamous cell carcinoma	˂ 1%	< 1%		> 1000	100 ─ 300		Transthoracic core biopsy	Bronchial brush	F	72	Yes		Yes	Yes
	25	Squamous cell carcinoma	< 1%	< 1%		> 300 ─ 500	> 1000		Bronchial biopsy	Bronchial brush	F	81	Yes		Yes	Yes
	26	Squamous cell carcinoma	< 1%	< 1%		> 1000	> 500 ─ 1000		Bronchial biopsy	Bronchial brush	M	79	No		Yes	Yes
	27	Squamous cell carcinoma	1 ─ 4%	< 1%		100 ─ 300	100 ─ 300		Bronchial biopsy	Bronchial brush	M	63	Yes		Yes	Yes
	28	Adenocarcinoma	5 ─ 9%	< 1%		100 ─ 300	100 ─ 300		Bronchial biopsy	Bronchial brush	F	53	Yes		Yes	Yes
	29	Squamous cell carcinoma	10 ─ 49%	< 1%		100 ─ 300	100 ─ 300		Bronchial biopsy	Bronchial brush	M	81	Yes		Yes	Yes
	30	Squamous cell carcinoma	10 ─ 49%	< 1%		> 1000	> 300 ─ 500		Transthoracic core biopsy	Bronchial brush	M	69	Yes		Yes	Yes
	31	Squamous cell carcinoma	10 ─ 49%	10 ─ 49%		100 ─ 300	> 500 ─ 1000		Transthoracic core biopsy	Bronchial brush	M	76	Yes		Yes	Yes
	32	Adenocarcinoma	≥ 50%	5 ─ 9%		> 300 ─ 500	> 500 ─ 1000		Bronchial biopsy	Bronchial brush	M	70	Yes		Yes	Yes
	33	Adenocarcinoma	≥ 50%	≥ 50%		> 500 ─ 1000	> 1000		Bronchial biopsy	Bronchial brush	M	69	Yes		Yes	Yes
	34	Adenocarcinoma	≥ 50%	≥ 50%		> 300 ─ 500	100 ─ 300		Bronchial biopsy	Bronchial brush	M	74	No		Yes	Yes
	35	Adenocarcinoma	≥ 50%	≥ 50%		> 500 ─ 1000	> 500 ─ 1000		Bronchial biopsy	Bronchial brush	M	69	No		Yes	Yes
	36	Squamous cell carcinoma	≥ 50%	≥ 50%		> 300 ─ 500	500 ─ 100		Bronchial biopsy	Bronchial brush	F	77	No		Yes	Yes
	37	Adenocarcinoma	< 1%	< 1%		> 300 ─ 500	> 300 ─ 500		Bronchial biopsy	Bronchoalveolar lavage	F	59	Yes		Yes	Yes
	38	Squamous cell carcinoma	< 1%	< 1%		> 1000	100 ─ 300		Bronchial biopsy	Bronchoalveolar lavage	F	78	Yes		Yes	Yes
	39	Adenocarcinoma	˂ 1%	< 1%		100 ─ 300	100 ─ 300		Bronchial biopsy	Bronchoalveolar lavage	F	73	Yes		Yes	Yes
	40	Adenocarcinoma	˂ 1%	< 1%		> 1000	100 ─ 300		Transthoracic core biopsy	Bronchoalveolar lavage	F	67	Yes		Yes	Yes
	41	Adenocarcinoma	˂ 1%	< 1%		> 1000	100 ─ 300		Bronchial biopsy	Bronchoalveolar lavage	M	61	Yes		Yes	Yes
	42	Squamous cell carcinoma	˂ 1%	< 1%		> 1000	> 1000		Bronchial biopsy	Bronchoalveolar lavage	M	74	Yes		Yes	Yes
	43	Squamous cell carcinoma	˂ 1%	< 1%		100 ─ 300	> 300 ─ 500		Bronchial biopsy	Bronchoalveolar lavage	M	62	Yes		Yes	Yes
	44	Squamous cell carcinoma	˂ 1%	< 1%		> 300 ─ 500	> 300 ─ 500		Bronchial biopsy	Bronchoalveolar lavage	F	76	Yes		Yes	Yes
	45	Adenocarcinoma	˂ 1%	< 1%		100 ─ 300	100 ─ 300		Bronchial biopsy	Bronchoalveolar lavage	M	77	Yes		Yes	Yes
	46	Squamous cell carcinoma	˂ 1%	˂ 1%		> 300 ─ 500	> 300 ─ 500		Bronchial biopsy	Bronchoalveolar lavage	M	70	Yes		Yes	Yes
	47	Squamous cell carcinoma	< 1%	< 1%		100 ─ 300	100 ─ 300		Bronchial biopsy	Bronchoalveolar lavage	M	84	Yes		Yes	Yes
	48	Squamous cell carcinoma	< 1%	< 1%		> 1000	100 ─ 300		Bronchial biopsy	Bronchoalveolar lavage	M	77	Yes		Yes	Yes
	49	Squamous cell carcinoma	< 1%	< 1%		> 1000	> 1000		Bronchial biopsy	Bronchoalveolar lavage	F	73	Yes		Yes	Yes
	50	Adenocarcinoma	< 1%	< 1%		> 500 ─ 1000	> 500 ─ 1000		Bronchial biopsy	Bronchoalveolar lavage	F	73	Yes		Yes	Yes
	51	Squamous cell carcinoma	< 1%	< 1%		100 ─ 300	100 ─ 300		Bronchial biopsy	Bronchoalveolar lavage	F	74	Yes		Yes	Yes
	52	Squamous cell carcinoma	< 1%	< 1%		> 500 ─ 1000	100 ─ 300		Bronchial biopsy	Bronchoalveolar lavage	M	74	Yes		Yes	Yes
	53	Adenocarcinoma	< 1%	< 1%		> 500 ─ 1000	100 ─ 300		Bronchial biopsy	Bronchoalveolar lavage	F	68	Yes		Yes	Yes
	54	Adenocarcinoma	< 1%	< 1%		100 ─ 300	100 ─ 300		Bronchial biopsy	Bronchoalveolar lavage	M	62	Yes		Yes	Yes
	55	Adenocarcinoma	< 1%	< 1%		100 ─ 300	100 ─ 300		Bronchial biopsy	Bronchoalveolar lavage	M	60	Yes		Yes	Yes
	56	Adenocarcinoma	< 1%	< 1%		> 500 ─ 1000	> 1000		Bronchial biopsy	Bronchoalveolar lavage	F	58	Yes		Yes	Yes
	57	Squamous cell carcinoma	< 1%	< 1%		> 500 ─ 1000	> 300 ─ 500		Bronchial biopsy	Bronchoalveolar lavage	M	60	Yes		Yes	Yes
	58	Adenocarcinoma	< 1%	< 1%		> 300 ─ 500	100 ─ 300		Bronchial biopsy	Bronchoalveolar lavage	F	58	Yes		Yes	Yes
	59	Squamous cell carcinoma	< 1%	< 1%		> 1000	> 1000		Bronchial biopsy	Bronchoalveolar lavage	M	80	No		Yes	Yes
	60	Squamous cell carcinoma	< 1%	< 1%		> 500 ─ 1000	> 500 ─ 1000		Bronchial biopsy	Bronchoalveolar lavage	M	53	No		Yes	Yes
	61	Adenocarcinoma	< 1%	1 ─ 4%		100 ─ 300	100 ─ 300		Bronchial biopsy	Bronchoalveolar lavage	M	74	Yes		Yes	Yes
	62	Adenocarcinoma	˂ 1%	5 ─ 9%		> 300 ─ 500	100 ─ 300		Bronchial biopsy	Bronchoalveolar lavage	F	58	Yes		No	No
	63	Adenocarcinoma	˂ 1%	10 ─ 49%		100 ─ 300	100 ─ 300		Bronchial biopsy	Bronchoalveolar lavage	F	56	No		Yes	Yes
	64	Squamous cell carcinoma	1 ─ 4%	< 1%		> 1000	> 300 ─ 500		Bronchial biopsy	Bronchoalveolar lavage	M	68	Yes		Yes	Yes
	65	Squamous cell carcinoma	1 ─ 4%	5 ─ 9%		> 300 ─ 500	> 1000		Bronchial biopsy	Bronchoalveolar lavage	M	80	Yes		Yes	Yes
	66	Adenocarcinoma	1 ─ 4%	10 ─ 49%		100 ─ 300	100 ─ 300		Bronchial biopsy	Bronchoalveolar lavage	F	78	No		Yes	Yes
	67	Adenocarcinoma	1 ─ 4%	10 ─ 49%		> 500 ─ 1000	100 ─ 300		Bronchial biopsy	Bronchoalveolar lavage	F	76	No		Yes	Yes
	68	Adenocarcinoma	1 ─ 4%	10 ─ 49%		> 500 ─ 1000	100 ─ 300		Bronchial biopsy	Bronchoalveolar lavage	F	65	No		Yes	Yes
	69	Adenocarcinoma	1 ─ 4%	≥ 50%		> 300 ─ 500	> 1000		Bronchial biopsy	Bronchoalveolar lavage	M	65	Yes		No	No
	70	Adenocarcinoma	1 ─ 4%	≥ 50%		> 300 ─ 500	> 300 ─ 500		Bronchial biopsy	Bronchoalveolar lavage	M	75	Yes		Yes	Yes
	71	Squamous cell carcinoma	1 ─ 4%	≥ 50%		> 300 ─ 500	100 ─ 300		Bronchial biopsy	Bronchoalveolar lavage	M	76	No		Yes	Yes
	72	Adenocarcinoma	5 ─ 9%	1 ─ 4%		> 500 ─ 1000	100 ─ 300		Bronchial biopsy	Bronchoalveolar lavage	F	60	Yes		Yes	Yes
	73	Adenocarcinoma	10 ─ 49%	< 1%		> 500 ─ 1000	100 ─ 300		Transthoracic core biopsy	Bronchoalveolar lavage	M	60	Yes		Yes	Yes
	74	Adenocarcinoma	10 ─ 49%	1 ─ 4%		100 ─ 300	100 ─ 300		Bronchial biopsy	Bronchoalveolar lavage	F	65	Yes		Yes	Yes
	75	Squamous cell carcinoma	10 ─ 49%	1 ─ 4%		100 ─ 300	100 ─ 300		Bronchial biopsy	Bronchoalveolar lavage	M	78	No		Yes	Yes
	76	Adenocarcinoma	10 ─ 49%	5 ─ 9%		100 ─ 300	100 ─ 300		Bronchial biopsy	Bronchoalveolar lavage	F	70	Yes		Yes	Yes
	77	Adenocarcinoma	10 ─ 49%	10 ─ 49%		100 ─ 300	> 1000		Transthoracic core biopsy	Bronchoalveolar lavage	M	73	Yes		Yes	Yes
	78	Squamous cell carcinoma	10 ─ 49%	10 ─ 49%		> 500 ─ 1000	> 300 ─ 500		Bronchial biopsy	Bronchoalveolar lavage	M	57	Yes		Yes	Yes
	79	Squamous cell carcinoma	10 ─ 49%	10 ─ 49%		> 1000	100 ─ 300		Bronchial biopsy	Bronchoalveolar lavage	M	63	No		Yes	Yes
	80	Adenocarcinoma	10 ─ 49%	≥ 50%		100 ─ 300	100 ─ 300		Transthoracic core biopsy	Bronchoalveolar lavage	M	74	Yes		Yes	Yes
	81	Squamous cell carcinoma	10 ─ 49%	≥ 50%		100 ─ 300	> 300 ─ 500		Bronchial biopsy	Bronchoalveolar lavage	M	67	Yes		Yes	Yes
	82	Adenocarcinoma	10 ─ 49%	≥ 50%		100 ─ 300	100 ─ 300		Bronchial biopsy	Bronchoalveolar lavage	M	71	No		Yes	Yes
	83	Adenocarcinoma	≥ 50%	< 1%		100 ─ 300	100 ─ 300		Bronchial biopsy	Bronchoalveolar lavage	F	73	Yes		Yes	Yes
	84	Adenocarcinoma	≥ 50%	1 ─ 4%		> 300 ─ 500	> 300 ─ 500		Bronchial biopsy	Bronchoalveolar lavage	M	48	Yes		Yes	Yes
	85	Squamous cell carcinoma	≥ 50%	5 ─ 9%		> 300 ─ 500	> 300 ─ 500		Bronchial biopsy	Bronchoalveolar lavage	M	69	Yes		Yes	Yes
	86	Adenocarcinoma	≥ 50%	10 ─ 49%		100 ─ 300	100 ─ 300		Bronchial biopsy	Bronchoalveolar lavage	M	69	Yes		Yes	Yes
	87	Adenocarcinoma	≥ 50%	10 ─ 49%		100 ─ 300	> 300 ─ 500		Bronchial biopsy	Bronchoalveolar lavage	M	83	Yes		Yes	Yes
	88	Adenocarcinoma	≥ 50%	≥ 50%		100 ─ 300	100 ─ 300		Bronchial biopsy	Bronchoalveolar lavage	M	64	Yes		Yes	Yes
	89	Adenocarcinoma	≥ 50%	≥ 50%		100 ─ 300	> 1000		Bronchial biopsy	Bronchoalveolar lavage	F	68	Yes		Yes	Yes
	90	Adenocarcinoma	≥ 50%	≥ 50%		100 ─ 300	> 300 ─ 500		Transthoracic core biopsy	Bronchoalveolar lavage	M	87	Yes		Yes	Yes
	91	Adenocarcinoma	≥ 50%	≥ 50%		100 ─ 300	100 ─ 300		Bronchial biopsy	Bronchoalveolar lavage	F	70	Yes		Yes	Yes
	92	Adenocarcinoma	≥ 50%	≥ 50%		> 300 ─ 500	> 1000		Transthoracic core biopsy	Bronchoalveolar lavage	M	59	Yes		Yes	Yes
	93	Squamous cell carcinoma	≥ 50%	≥ 50%		> 500 ─ 1000	> 1000		Bronchial biopsy	Bronchoalveolar lavage	F	71	Yes		Yes	Yes
	94	Adenocarcinoma	≥ 50%	≥ 50%		> 500 ─ 1000	> 300 ─ 500		Transthoracic core biopsy	Bronchoalveolar lavage	F	62	Yes		Yes	Yes
	95	Squamous cell carcinoma	≥ 50%	≥ 50%		> 500 ─ 1000	> 300 ─ 500		Bronchial biopsy	Bronchoalveolar lavage	M	62	Yes		Yes	Yes
	96	Adenocarcinoma	≥ 50%	≥ 50%		100 ─ 300	100 ─ 300		Bronchial biopsy	Bronchoalveolar lavage	M	84	Yes		Yes	Yes
	97	Squamous cell carcinoma	≥ 50%	≥ 50%		100 ─ 300	> 300 ─ 500		Bronchial biopsy	Bronchoalveolar lavage	M	65	Yes		Yes	Yes
	98	Adenocarcinoma	≥ 50%	≥ 50%		100 ─ 300	100 ─ 300		Bronchial biopsy	Bronchoalveolar lavage	M	81	Yes		Yes	Yes
	99	Adenocarcinoma	≥ 50%	≥ 50%		> 500 ─ 1000	100 ─ 300		Bronchial biopsy	Bronchoalveolar lavage	F	61	Yes		Yes	Yes
	100	Adenocarcinoma	≥ 50%	≥ 50%		100 ─ 300	100 ─ 300		Bronchial biopsy	Bronchoalveolar lavage	F	74	No		Yes	Yes
	*PD-L1 classified as negative (<1% tumour cells) or positive at 1-4%, 5-9%, 10-49%, or ≥50% positive tumour cells.
	**Cell content classified as 100 - 300, > 300 - 500, > 500 - 1000, or > 1000 tumour cells.
	PD-L1: programmed cell death ligand-1
